# Supplementary material for: The Antagonistic Influence of Phytic Acid on Zinc Absorption: An In Vitro Comparison of Inorganic and Chelated Trace Mineral Sources
Source: Nutrients. 2025 Dec 22;18(1):46. doi: 10.3390/nu18010046 (PMC12788162; doi:10.3390/nu18010046)
Supplement: Supplementary file 1 [file nutrients-18-00046-s001.zip]

Archive with 1 entries (1 files):
- nutrients-3943526-supplementary.pdf
